# Supplementary material for: New species of Retiboletus (Boletales, Boletaceae) from China based on morphological and molecular data
Source: MycoKeys. 2020 May 14;67:33–44. doi: 10.3897/mycokeys.67.51020 (PMC7242484; doi:10.3897/mycokeys.67.51020)
Supplement: XML Treatment for Retiboletus ater [file mycokeys.67.51020-treatment1.xml]

<!DOCTYPE tp:taxon-treatment
  PUBLIC "-//TaxonX//DTD Taxonomic Treatment Publishing DTD v0 20100105//EN" "tax-treatment-NSO.dtd">
<tp:taxon-treatment xmlns:tp="http://www.plazi.org/taxpub"><tp:treatment-meta><kwd-group><label>Taxon classification</label><kwd><named-content xmlns:xlink="http://www.w3.org/1999/xlink" content-type="kingdom">Fungi</named-content></kwd><kwd><named-content xmlns:xlink="http://www.w3.org/1999/xlink" content-type="order">Boletales</named-content></kwd><kwd><named-content xmlns:xlink="http://www.w3.org/1999/xlink" content-type="family">Boletaceae</named-content></kwd></kwd-group><mixed-citation publication-type="journal"><person-group><name><surname>Liu</surname><given-names>Hai-Ying</given-names></name><name><surname>Li</surname><given-names>Yan-Chun</given-names></name><name><surname>Bau</surname><given-names>Tolgor</given-names></name></person-group><article-title>New species of <italic><tp:taxon-name><tp:taxon-name-part taxon-name-part-type="genus" reg="Retiboletus">Retiboletus</tp:taxon-name-part></tp:taxon-name></italic> (<tp:taxon-name><tp:taxon-name-part taxon-name-part-type="order">Boletales</tp:taxon-name-part></tp:taxon-name>, <tp:taxon-name><tp:taxon-name-part taxon-name-part-type="family">Boletaceae</tp:taxon-name-part></tp:taxon-name>) from China based on morphological and molecular data</article-title><source>MycoKeys</source><day>14</day><month>5</month><year>2020</year><volume>67</volume><fpage>33</fpage><lpage>44</lpage><pub-id pub-id-type="doi">10.3897/mycokeys.67.51020</pub-id></mixed-citation></tp:treatment-meta><tp:nomenclature><tp:taxon-name><object-id xmlns:xlink="http://www.w3.org/1999/xlink" content-type="arpha" xlink:type="simple">BDC8EB8A-7B6E-5C4F-914A-3DE028DCE6E9</object-id>
              <tp:taxon-name-part taxon-name-part-type="genus" reg="Retiboletus">Retiboletus</tp:taxon-name-part>
              <tp:taxon-name-part taxon-name-part-type="species" reg="ater">ater</tp:taxon-name-part>
              <object-id xmlns:xlink="http://www.w3.org/1999/xlink" content-type="mycobank" xlink:type="simple">834293</object-id>
            </tp:taxon-name><tp:taxon-authority>Yan C. Li &amp; T. Bau</tp:taxon-authority><tp:taxon-status xmlns:xlink="http://www.w3.org/1999/xlink" xlink:type="simple">sp. nov.</tp:taxon-status><xref ref-type="fig" rid="F2">Figures 2a–c</xref><xref ref-type="fig" rid="F3">, 3</xref></tp:nomenclature><tp:treatment-sec sec-type="etymology" id="SECID0E61AG"><title>Etymology.</title><p><italic><tp:taxon-name><tp:taxon-name-part taxon-name-part-type="genus" reg="Retiboletus"/><tp:taxon-name-part taxon-name-part-type="species" reg="ater">ater</tp:taxon-name-part></tp:taxon-name></italic> referring to the color of the basidiomata.</p></tp:treatment-sec><tp:treatment-sec sec-type="material" id="SECID0EP2AG"><title>Type.</title><p>China. Yunnan Province: Jingdong County, Ailaoshan National Nature Reserve, alt. 2500 m, 14 July 2008, Y.C. Li 1215 (holotype: <named-content xmlns:xlink="http://www.w3.org/1999/xlink" content-type="dwc:institutional_code" xlink:type="simple">KUN</named-content>-HKAS 56069!).</p><fig id="F2" position="float" orientation="portrait"><object-id xmlns:xlink="http://www.w3.org/1999/xlink" content-type="doi" xlink:type="simple">10.3897/mycokeys.67.51020.figure2</object-id><object-id xmlns:xlink="http://www.w3.org/1999/xlink" content-type="arpha" xlink:type="simple">AE958521-4D36-5263-9D83-E410890377E2</object-id><label>Figure 2.</label><caption><p>Habitat of the new <italic><tp:taxon-name><tp:taxon-name-part taxon-name-part-type="genus" reg="Retiboletus">Retiboletus</tp:taxon-name-part></tp:taxon-name></italic> species. <bold>a–c</bold><italic><tp:taxon-name><tp:taxon-name-part taxon-name-part-type="genus" reg="Retiboletus">R.</tp:taxon-name-part> <tp:taxon-name-part taxon-name-part-type="species" reg="ater">ater</tp:taxon-name-part></tp:taxon-name></italic> (from <named-content xmlns:xlink="http://www.w3.org/1999/xlink" content-type="dwc:institutional_code" xlink:type="simple">KUN</named-content>-HKAS 56069) <bold>d–f</bold><italic><tp:taxon-name><tp:taxon-name-part taxon-name-part-type="genus" reg="Retiboletus">R.</tp:taxon-name-part> <tp:taxon-name-part taxon-name-part-type="species" reg="sinogriseus">sinogriseus</tp:taxon-name-part></tp:taxon-name></italic> (<bold>d</bold> from <named-content xmlns:xlink="http://www.w3.org/1999/xlink" content-type="dwc:institutional_code" xlink:type="simple">KUN</named-content>-HKAS 91288 <bold>e–f</bold> from <named-content xmlns:xlink="http://www.w3.org/1999/xlink" content-type="dwc:institutional_code" xlink:type="simple">KUN</named-content>-HKAS 91286).</p></caption><graphic xmlns:xlink="http://www.w3.org/1999/xlink" xlink:href="mycokeys-67-033-g002.jpg" position="float" orientation="portrait" xlink:type="simple" id="oo_409844.jpg"><uri content-type="original_file" xlink:type="simple">https://binary.pensoft.net/fig/409844</uri></graphic></fig></tp:treatment-sec><tp:treatment-sec sec-type="description" id="SECID0E24AG"><title>Description.</title><p>Basidiomata small to medium-sized. Pileus 3–5 cm in diameter, hemispherical to applanate, surface dry, densely subtomentose, black (4F3) to blackish (4E2) in the center and gray (3D1) or yellowish-gray (3C2-3) towards margin, context 2.5 cm thick in the center of the pileus, pallid gray (2D1) to cream (2C3-4), unchanging when bruised. Hymenophore adnate or slightly depressed around apex of stipe; pores angular, tubes up to 11 mm long, 0.3–1 mm wide, white (2B1) when young and yellowish (2A2) in age, becoming brownish-yellow (5C7-8) when injured. Stipe 4–6 × 0.8–1.2 cm, clavate to flexuous, solid; surface dry, blackish to gray, prominently and coarsely reticulate over the upper 1/3; context white (2A1) in the upper part and yellowish to cream yellow downwards, unchanging when injured; basal mycelium white (2A1). Taste and odor indistinct.</p><p>Basidia 26–38 × 6–10 μm, clavate, thin-walled, 4-spored, hyaline to yellowish in KOH. Basidiospores [60/3/2] (7)8–10.5(11) × 3–4.5(5) μm [Q = (1.89) 2–3.33 (3.67), Q<sub>m</sub> = 2.52 ± 0.42], subfusiform and inequilateral in side view with shallow suprahilar depression, elongate fusoid or narrowly oblong in ventral view, slightly thick-walled (up to 0.5 μm), brownish to yellowish-brown in KOH, olive-brown to brown in Melzer’s reagent, smooth. Hymenophoral trama boletoid; hyphae cylindrical, 3.5–9 μm wide, hyaline to yellowish in KOH, yellowish to brownish-yellow in Melzer’s reagent. Cheilo- and pleurocystidia 26–55 × 6–10 μm, abundant, subfusiform to fusiform, thin-walled, with yellowish-brown contents, surface without encrustations. Caulocystidia forming the reticulum over the stipe surface, similar to cheilo- and pleurocystidia. Pileipellis a trichoderm about 280 μm thick, composed of more or less vertically arranged, slightly interwoven, brown to dark brown hyphae, 5–15 μm wide; terminal cells 45–111 × 9–15 μm, narrowly clavate to subcylindrical or subfusiform, sometimes narrowly mucronate, rostrate, slightly thick-walled (up to 0.5 μm), hyaline to yellowish in KOH, yellowish to brownish-yellow in Melzer’s reagent. Pileal trama composed of thin- to slightly thick-walled (up to 0.5 μm) hyphae, 5–11 μm wide, hyaline to yellowish in KOH, yellowish to brownish-yellow in Melzer’s reagent. Clamp connections absent in all tissues.</p><fig id="F3" position="float" orientation="portrait"><object-id xmlns:xlink="http://www.w3.org/1999/xlink" content-type="doi" xlink:type="simple">10.3897/mycokeys.67.51020.figure3</object-id><object-id xmlns:xlink="http://www.w3.org/1999/xlink" content-type="arpha" xlink:type="simple">6DEF700C-D7DE-5AB7-811D-2357DDEAB27E</object-id><label>Figure 3.</label><caption><p>Microscopic features of <italic><tp:taxon-name><tp:taxon-name-part taxon-name-part-type="genus" reg="Retiboletus">R.</tp:taxon-name-part> <tp:taxon-name-part taxon-name-part-type="species" reg="ater">ater</tp:taxon-name-part></tp:taxon-name></italic> (<named-content xmlns:xlink="http://www.w3.org/1999/xlink" content-type="dwc:institutional_code" xlink:type="simple">KUN</named-content>-HKAS 56069). <bold>a</bold> Basidiospores <bold>b</bold> basidia and pleurocystidium <bold>c</bold> cheilo- and pleurocystidia <bold>d</bold> pileipellis. Scale bars: 10 μm.</p></caption><graphic xmlns:xlink="http://www.w3.org/1999/xlink" xlink:href="mycokeys-67-033-g003.jpg" position="float" orientation="portrait" xlink:type="simple" id="oo_409845.jpg"><uri content-type="original_file" xlink:type="simple">https://binary.pensoft.net/fig/409845</uri></graphic></fig></tp:treatment-sec><tp:treatment-sec sec-type="habitat" id="SECID0EJ6AG"><title>Habitat, ecology and distribution.</title><p>Solitary on the ground in forests dominated by plants in the family <tp:taxon-name><tp:taxon-name-part taxon-name-part-type="family">Fagaceae</tp:taxon-name-part></tp:taxon-name>; currently known from southwestern China.</p></tp:treatment-sec><tp:treatment-sec sec-type="material" id="SECID0EU6AG"><title>Additional specimens examined.</title><p>China. Yunnan Province: Jingdong County, Ailaoshan National Nature Reserve, alt. 2500 m, 14 July 2008, Y.C. Li 1224 (<named-content xmlns:xlink="http://www.w3.org/1999/xlink" content-type="dwc:institutional_code" xlink:type="simple">KUN</named-content>-HKAS 56078).</p></tp:treatment-sec><tp:treatment-sec sec-type="discussion" id="SECID0E66AG"><title>Discussion.</title><p><italic><tp:taxon-name><tp:taxon-name-part taxon-name-part-type="genus" reg="Retiboletus">Retiboletus</tp:taxon-name-part> <tp:taxon-name-part taxon-name-part-type="species" reg="ater">ater</tp:taxon-name-part></tp:taxon-name></italic> is characterized by the black to blackish or gray to yellowish-gray pileus, the white to yellowish hymenophore, the gray to brownish-gray stipe, the prominent and coarse reticulum over the upper 1/3 of the stipe and the trichoderm pileipellis with hyphae 9–15 μm wide. It generally shares the same colored pileus and hymenophore with <italic><tp:taxon-name><tp:taxon-name-part taxon-name-part-type="genus" reg="Retiboletus">R.</tp:taxon-name-part> <tp:taxon-name-part taxon-name-part-type="species" reg="fuscus">fuscus</tp:taxon-name-part></tp:taxon-name></italic> (Hongo) N.K. Zeng &amp; Zhu L. Yang, <italic><tp:taxon-name><tp:taxon-name-part taxon-name-part-type="genus" reg="Retiboletus">R.</tp:taxon-name-part> <tp:taxon-name-part taxon-name-part-type="species" reg="griseus">griseus</tp:taxon-name-part></tp:taxon-name></italic> (Frost) Manfr. Binder &amp; Bresinsky, <italic><tp:taxon-name><tp:taxon-name-part taxon-name-part-type="genus" reg="Retiboletus">R.</tp:taxon-name-part> <tp:taxon-name-part taxon-name-part-type="species" reg="nigrogriseus">nigrogriseus</tp:taxon-name-part></tp:taxon-name></italic> N.K. Zeng, S. Jiang &amp; Zhi Q. Liang, and <italic><tp:taxon-name><tp:taxon-name-part taxon-name-part-type="genus" reg="Retiboletus">R.</tp:taxon-name-part> <tp:taxon-name-part taxon-name-part-type="species" reg="pseudogriseus">pseudogriseus</tp:taxon-name-part></tp:taxon-name></italic> N.K. Zeng &amp; Zhu L. Yang. However, <italic><tp:taxon-name><tp:taxon-name-part taxon-name-part-type="genus" reg="Retiboletus">R.</tp:taxon-name-part> <tp:taxon-name-part taxon-name-part-type="species" reg="fuscus">fuscus</tp:taxon-name-part></tp:taxon-name></italic> is characterized by an overall reticulate stipe, slight longer basidiospores (9–12 × 3.5–4.5 μm) and narrower pileipellis hyphae (4–8 μm wide) (<xref ref-type="bibr" rid="B14">Zeng et al. 2016</xref>). <italic><tp:taxon-name><tp:taxon-name-part taxon-name-part-type="genus" reg="Retiboletus">Retiboletus</tp:taxon-name-part> <tp:taxon-name-part taxon-name-part-type="species" reg="griseus">griseus</tp:taxon-name-part></tp:taxon-name></italic> has a reticulum over the upper 2/3 of the stipe, a cream or grayish-brown stipe often with orange-yellow stains when hurt, and a distribution in North/Central America (<xref ref-type="bibr" rid="B9">Smith and Thiers 1971</xref>; <xref ref-type="bibr" rid="B7">Ortiz-Santana et al. 2007</xref>). <italic><tp:taxon-name><tp:taxon-name-part taxon-name-part-type="genus" reg="Retiboletus">Retiboletus</tp:taxon-name-part> <tp:taxon-name-part taxon-name-part-type="species" reg="nigrogriseus">nigrogriseus</tp:taxon-name-part></tp:taxon-name></italic> is characterized by the white to olivaceous contex in the stipe, the entirely reticulate stipe and the cutis pileipellis with hyphae 4–10 μm wide. <italic><tp:taxon-name><tp:taxon-name-part taxon-name-part-type="genus" reg="Retiboletus">Retiboletus</tp:taxon-name-part> <tp:taxon-name-part taxon-name-part-type="species" reg="pseudogriseus">pseudogriseus</tp:taxon-name-part></tp:taxon-name></italic> has a grayish white pileus which is covered with brown to blackish brown squamules, white context becoming brown when injured, and a slender and completely reticulate stipe.</p><p>In the phylogenetic analysis (Fig. <xref ref-type="fig" rid="F1">1</xref>), <italic><tp:taxon-name><tp:taxon-name-part taxon-name-part-type="genus" reg="Retiboletus">R.</tp:taxon-name-part> <tp:taxon-name-part taxon-name-part-type="species" reg="ater">ater</tp:taxon-name-part></tp:taxon-name></italic> forms an independent lineage within <italic><tp:taxon-name><tp:taxon-name-part taxon-name-part-type="genus" reg="Retiboletus">Retiboletus</tp:taxon-name-part></tp:taxon-name></italic>, future studies would require more molecular sequence data to help fully resolve its evolutionary relationships to the other species.</p></tp:treatment-sec><tp:treatment-sec><!--Section generated to contain objects referenced in tp:taxon-treatment.--><fig id="F1" position="float" orientation="portrait"><object-id xmlns:xlink="http://www.w3.org/1999/xlink" content-type="doi" xlink:type="simple">10.3897/mycokeys.67.51020.figure1</object-id><object-id xmlns:xlink="http://www.w3.org/1999/xlink" content-type="arpha" xlink:type="simple">E1ADA1EA-E250-5336-9568-302EC59F4A74</object-id><label>Figure 1.</label><caption><p>Maximum likelihood phylogenetic tree of <italic><tp:taxon-name><tp:taxon-name-part taxon-name-part-type="genus" reg="Retiboletus">Retiboletus</tp:taxon-name-part></tp:taxon-name></italic> inferred from the combined nuclear dataset (<abbrev xmlns:xlink="http://www.w3.org/1999/xlink" xlink:title="nuclear ribosomal large subunit" id="ABBRID0E4YAG" xlink:type="simple">nrLSU</abbrev> + <abbrev xmlns:xlink="http://www.w3.org/1999/xlink" xlink:title="translation elongation factor 1-α" id="ABBRID0EBZAG" xlink:type="simple">TEF1-α</abbrev>). Bootstrap frequencies (&gt; 50%) are shown above supported branches. Newly sequenced collections are boldfaced in black. Species vouchers are provided after the species name.</p></caption><graphic xmlns:xlink="http://www.w3.org/1999/xlink" xlink:href="mycokeys-67-033-g001.jpg" position="float" orientation="portrait" xlink:type="simple" id="oo_409843.jpg"><uri content-type="original_file" xlink:type="simple">https://binary.pensoft.net/fig/409843</uri></graphic></fig></tp:treatment-sec><ref-list><ref id="B14"><mixed-citation xmlns:xlink="http://www.w3.org/1999/xlink" xlink:type="simple"><person-group><name name-style="western"><surname>Zeng</surname><given-names>NK</given-names></name><name name-style="western"><surname>Liang</surname><given-names>ZQ</given-names></name><name name-style="western"><surname>Wu</surname><given-names>G</given-names></name><name name-style="western"><surname>Li</surname><given-names>YC</given-names></name><name name-style="western"><surname>Yang</surname><given-names>ZL</given-names></name><name name-style="western"><surname>Liang</surname><given-names>ZQ</given-names></name></person-group> (<year>2016</year>) <article-title>The genus <italic><tp:taxon-name><tp:taxon-name-part taxon-name-part-type="genus">Retiboletus</tp:taxon-name-part></tp:taxon-name></italic> in China.</article-title><source>Mycologia</source><volume>108</volume>: <fpage>363</fpage>–<lpage>380</lpage>. <ext-link xlink:type="simple" ext-link-type="doi" xlink:href="10.3852/15-072">https://doi.org/10.3852/15-072</ext-link></mixed-citation></ref><ref id="B9"><mixed-citation xmlns:xlink="http://www.w3.org/1999/xlink" xlink:type="simple"><person-group><name name-style="western"><surname>Smith</surname><given-names>AH</given-names></name><name name-style="western"><surname>Thiers</surname><given-names>HD</given-names></name></person-group> (<year>1971</year>) The boletes of Michigan. University of Michigan Press, Ann Arbor, 1–428.</mixed-citation></ref><ref id="B7"><mixed-citation xmlns:xlink="http://www.w3.org/1999/xlink" xlink:type="simple"><person-group><name name-style="western"><surname>Ortiz-Santana</surname><given-names>B</given-names></name><name name-style="western"><surname>Lodge</surname><given-names>DJ</given-names></name><name name-style="western"><surname>Baroni</surname><given-names>TJ</given-names></name><name name-style="western"><surname>Both</surname><given-names>EE</given-names></name></person-group> (<year>2007</year>) <article-title>Boletes from Belize and the Dominican Republic.</article-title><source>Fungal Diversity</source><volume>27</volume>: <fpage>247</fpage>–<lpage>416</lpage>.</mixed-citation></ref></ref-list></tp:taxon-treatment>
