# Supplementary material for: New species of Retiboletus (Boletales, Boletaceae) from China based on morphological and molecular data
Source: MycoKeys. 2020 May 14;67:33–44. doi: 10.3897/mycokeys.67.51020 (PMC7242484; doi:10.3897/mycokeys.67.51020)
Supplement: XML Treatment for Retiboletus sinogriseus [file mycokeys.67.51020-treatment2.xml]

<!DOCTYPE tp:taxon-treatment
  PUBLIC "-//TaxonX//DTD Taxonomic Treatment Publishing DTD v0 20100105//EN" "tax-treatment-NSO.dtd">
<tp:taxon-treatment xmlns:tp="http://www.plazi.org/taxpub"><tp:treatment-meta><kwd-group><label>Taxon classification</label><kwd><named-content xmlns:xlink="http://www.w3.org/1999/xlink" content-type="kingdom">Fungi</named-content></kwd><kwd><named-content xmlns:xlink="http://www.w3.org/1999/xlink" content-type="order">Boletales</named-content></kwd><kwd><named-content xmlns:xlink="http://www.w3.org/1999/xlink" content-type="family">Boletaceae</named-content></kwd></kwd-group><mixed-citation publication-type="journal"><person-group><name><surname>Liu</surname><given-names>Hai-Ying</given-names></name><name><surname>Li</surname><given-names>Yan-Chun</given-names></name><name><surname>Bau</surname><given-names>Tolgor</given-names></name></person-group><article-title>New species of <italic><tp:taxon-name><tp:taxon-name-part taxon-name-part-type="genus" reg="Retiboletus">Retiboletus</tp:taxon-name-part></tp:taxon-name></italic> (<tp:taxon-name><tp:taxon-name-part taxon-name-part-type="order">Boletales</tp:taxon-name-part></tp:taxon-name>, <tp:taxon-name><tp:taxon-name-part taxon-name-part-type="family">Boletaceae</tp:taxon-name-part></tp:taxon-name>) from China based on morphological and molecular data</article-title><source>MycoKeys</source><day>14</day><month>5</month><year>2020</year><volume>67</volume><fpage>33</fpage><lpage>44</lpage><pub-id pub-id-type="doi">10.3897/mycokeys.67.51020</pub-id></mixed-citation></tp:treatment-meta><tp:nomenclature><tp:taxon-name><object-id xmlns:xlink="http://www.w3.org/1999/xlink" content-type="arpha" xlink:type="simple">E4227468-BD4D-562F-9F6D-8E71FFF13E81</object-id>
              <tp:taxon-name-part taxon-name-part-type="genus" reg="Retiboletus">Retiboletus</tp:taxon-name-part>
              <tp:taxon-name-part taxon-name-part-type="species" reg="sinogriseus">sinogriseus</tp:taxon-name-part>
              <object-id xmlns:xlink="http://www.w3.org/1999/xlink" content-type="mycobank" xlink:type="simple">834294</object-id>
            </tp:taxon-name><tp:taxon-authority>Yan C. Li &amp; T. Bau</tp:taxon-authority><tp:taxon-status xmlns:xlink="http://www.w3.org/1999/xlink" xlink:type="simple">sp. nov.</tp:taxon-status><xref ref-type="fig" rid="F2">Figures 2d–f</xref><xref ref-type="fig" rid="F4">, 4</xref></tp:nomenclature><tp:treatment-sec sec-type="etymology" id="SECID0E4FBG"><title>Etymology.</title><p><italic>sino</italic> (Latin) = China, reflecting that the basidiomata were collected in China + <italic><tp:taxon-name><tp:taxon-name-part taxon-name-part-type="genus" reg="Retiboletus"/><tp:taxon-name-part taxon-name-part-type="species" reg="griseus">griseus</tp:taxon-name-part></tp:taxon-name></italic> for similarity of the basidiomata of this species to <italic><tp:taxon-name><tp:taxon-name-part taxon-name-part-type="genus" reg="Retiboletus">Retiboletus</tp:taxon-name-part> <tp:taxon-name-part taxon-name-part-type="species" reg="griseus">griseus</tp:taxon-name-part></tp:taxon-name></italic>.</p></tp:treatment-sec><tp:treatment-sec sec-type="material" id="SECID0E1GBG"><title>Type.</title><p>China. Liaoning Province: Anshan City, Qianshan, alt. 400 m, 25 Aug 2015, J. Li 260 (holotype: <named-content xmlns:xlink="http://www.w3.org/1999/xlink" content-type="dwc:institutional_code" xlink:type="simple">KUN</named-content>-HKAS 91288!).</p><fig id="F4" position="float" orientation="portrait"><object-id xmlns:xlink="http://www.w3.org/1999/xlink" content-type="doi" xlink:type="simple">10.3897/mycokeys.67.51020.figure4</object-id><object-id xmlns:xlink="http://www.w3.org/1999/xlink" content-type="arpha" xlink:type="simple">BA0A8238-334C-51D2-A2E9-7838AA06B062</object-id><label>Figure 4.</label><caption><p>Microscopic features of <italic><tp:taxon-name><tp:taxon-name-part taxon-name-part-type="genus" reg="Retiboletus">R.</tp:taxon-name-part> <tp:taxon-name-part taxon-name-part-type="species" reg="sinogriseus">sinogriseus</tp:taxon-name-part></tp:taxon-name></italic> (<named-content xmlns:xlink="http://www.w3.org/1999/xlink" content-type="dwc:institutional_code" xlink:type="simple">KUN</named-content>-HKAS 912889). <bold>a</bold> Basidiospores <bold>b</bold> basidia and pleurocystidium <bold>c</bold> pleurocystidia <bold>d</bold> cheilocystidia <bold>e</bold> pileipellis. Scale bars: 10 μm.</p></caption><graphic xmlns:xlink="http://www.w3.org/1999/xlink" xlink:href="mycokeys-67-033-g004.jpg" position="float" orientation="portrait" xlink:type="simple" id="oo_409846.jpg"><uri content-type="original_file" xlink:type="simple">https://binary.pensoft.net/fig/409846</uri></graphic></fig></tp:treatment-sec><tp:treatment-sec sec-type="description" id="SECID0EMIBG"><title>Description.</title><p>Basidiomata medium-sized. Pileus 6–7.2 cm in diameter, subhemispherical to applanate, sometimes convex; surface tomentose, grayish-brown (5D2-3) to brown (5E4), rimose when dry, always cracked into small squamules on grayish (4B1) to whitish (2A1) background; context 1–2 cm thick in the center of pileus, white (1A1), unchanging when injured. Hymenophore adnate, sometimes slightly depressed around apex of stipe; pores angular, 0.3–1 mm wide, tubes up to 14 mm long, yellow (4C3-4) to grayish-yellow (4B2-3), unchanging when injured. Stipe 6–8 × 1.1–1.5 cm, subcylindrical, solid; surface dry, pale yellow at apex, blackish-yellow towards the base, entirely covered with moderately developed reticulum; context white to cream in the upper part and yellowish to yellow downwards, unchanging when injured; basal mycelium yellow. Taste and odor indistinct.</p><p>Basidia 21–27 × 9–11 μm, clavate, thin-walled, four-spored; sterigmata 4–5 μm long. Basidiospores [40/2/2] (9) 10.0–13.5 (–14.0) × (3) 4.0–5.0 (–5.5) μm, Q = (2.25–) 2.5–3.25 (–3.42), Q<sub>m</sub> = 2.88 ± 0.32, subfusiform to ellipsoid, slightly thick-walled (up to 0.5 μm), hyaline to yellowish in KOH, olive-brown to yellowish-brown in Melzer’s reagent, smooth. Hymenophoral trama boletoid. Cheilo- and pleurocystidia 35–56 × 7–12 μm, abundant, subfusiform to fusiform, thin-walled, with yellowish-brown to brown contents, without encrustations. Pileipellis a subcutis, 100–120 μm thick, composed of thin-walled filamentous hyphae 4–7 μm wide, with subcylindrical to clavate terminal cells 33–72 × 4–6 μm, sometimes with subacute apex, colorless to pale yellowish-brown in KOH, yellow-brown to brownish in Melzer’s reagent. Pileal trama composed of thin-walled hyphae 4–9 μm wide, colorless to pale yellowish-brown in KOH, yellow-brown to brownish in Melzer’s reagent. Clamp connections absent in all tissues.</p></tp:treatment-sec><tp:treatment-sec sec-type="habitat" id="SECID0EVIBG"><title>Habitat, ecology and distribution.</title><p>Solitary on the ground in mixed forests dominated by plants in the families <tp:taxon-name><tp:taxon-name-part taxon-name-part-type="family">Fagaceae</tp:taxon-name-part></tp:taxon-name> and <tp:taxon-name><tp:taxon-name-part taxon-name-part-type="family">Pinaceae</tp:taxon-name-part></tp:taxon-name>; currently known from northeastern China.</p></tp:treatment-sec><tp:treatment-sec sec-type="material" id="SECID0EFJBG"><title>Additional specimens examined.</title><p>China. Liaoning Province: Anshan City, Qianshan, alt. 400 m, 25 Aug 2015, J. Li 258 (<named-content xmlns:xlink="http://www.w3.org/1999/xlink" content-type="dwc:institutional_code" xlink:type="simple">KUN</named-content>-HKAS 91286).</p></tp:treatment-sec><tp:treatment-sec sec-type="discussion" id="SECID0EQJBG"><title>Discussion.</title><p><italic><tp:taxon-name><tp:taxon-name-part taxon-name-part-type="genus" reg="Retiboletus">Retiboletus</tp:taxon-name-part> <tp:taxon-name-part taxon-name-part-type="species" reg="sinogriseus">sinogriseus</tp:taxon-name-part></tp:taxon-name></italic> has a grayish-brown to brown pileus, a pale yellow to blackish-yellow stipe. Such traits are very similar to those of <italic><tp:taxon-name><tp:taxon-name-part taxon-name-part-type="genus" reg="Retiboletus">R.</tp:taxon-name-part> <tp:taxon-name-part taxon-name-part-type="species" reg="griseus">griseus</tp:taxon-name-part></tp:taxon-name></italic>. Interestingly, <italic><tp:taxon-name><tp:taxon-name-part taxon-name-part-type="genus" reg="Retiboletus">R.</tp:taxon-name-part> <tp:taxon-name-part taxon-name-part-type="species" reg="sinogriseus">sinogriseus</tp:taxon-name-part></tp:taxon-name></italic> clusters with <italic><tp:taxon-name><tp:taxon-name-part taxon-name-part-type="genus" reg="Retiboletus">R.</tp:taxon-name-part> <tp:taxon-name-part taxon-name-part-type="species" reg="griseus">griseus</tp:taxon-name-part></tp:taxon-name></italic> with strong statistical support (Fig. <xref ref-type="fig" rid="F1">1</xref>). However, <italic><tp:taxon-name><tp:taxon-name-part taxon-name-part-type="genus" reg="Retiboletus">R.</tp:taxon-name-part> <tp:taxon-name-part taxon-name-part-type="species" reg="griseus">griseus</tp:taxon-name-part></tp:taxon-name></italic>, originally described from North America but not found in China yet, has a distinctly pallid hymenohore and broad pileipellis hyphae which are up to 17 μm wide (<xref ref-type="bibr" rid="B8">Singer 1947</xref>; <xref ref-type="bibr" rid="B9">Smith and Thiers 1971</xref>; <xref ref-type="bibr" rid="B7">Ortiz-Santana et al. 2007</xref>). Additionally, the <italic><tp:taxon-name><tp:taxon-name-part taxon-name-part-type="genus" reg="Retiboletus">R.</tp:taxon-name-part> <tp:taxon-name-part taxon-name-part-type="species" reg="sinogriseus">sinogriseus</tp:taxon-name-part></tp:taxon-name></italic>/<italic><tp:taxon-name><tp:taxon-name-part taxon-name-part-type="genus" reg="Retiboletus">R.</tp:taxon-name-part> <tp:taxon-name-part taxon-name-part-type="species" reg="griseus">griseus</tp:taxon-name-part></tp:taxon-name></italic> clade is clustered with <italic><tp:taxon-name><tp:taxon-name-part taxon-name-part-type="genus" reg="Retiboletus">R.</tp:taxon-name-part> <tp:taxon-name-part taxon-name-part-type="species" reg="zhangfeii">zhangfeii</tp:taxon-name-part></tp:taxon-name></italic> N.K. Zeng &amp; Zhu L. Yang, <italic><tp:taxon-name><tp:taxon-name-part taxon-name-part-type="genus" reg="Retiboletus">R.</tp:taxon-name-part> <tp:taxon-name-part taxon-name-part-type="species" reg="nigrogriseus">nigrogriseus</tp:taxon-name-part></tp:taxon-name></italic> and <italic><tp:taxon-name><tp:taxon-name-part taxon-name-part-type="genus" reg="Retiboletus">R.</tp:taxon-name-part> <tp:taxon-name-part taxon-name-part-type="species" reg="nigerrimus">nigerrimus</tp:taxon-name-part></tp:taxon-name></italic> (<tp:taxon-name><tp:taxon-name-part taxon-name-part-type="genus" reg="Retiboletus">R.</tp:taxon-name-part></tp:taxon-name> Heim) Manfr. Binder &amp; Bresinsky (however without bootstrap support). In this assemblage, <italic><tp:taxon-name><tp:taxon-name-part taxon-name-part-type="genus" reg="Retiboletus">R.</tp:taxon-name-part> <tp:taxon-name-part taxon-name-part-type="species" reg="zhangfeii">zhangfeii</tp:taxon-name-part></tp:taxon-name></italic> differs significantly from <italic><tp:taxon-name><tp:taxon-name-part taxon-name-part-type="genus" reg="Retiboletus">R.</tp:taxon-name-part> <tp:taxon-name-part taxon-name-part-type="species" reg="sinogriseus">sinogriseus</tp:taxon-name-part></tp:taxon-name></italic> by its differently colored pileus, hymenophore, stipe and context (<xref ref-type="bibr" rid="B14">Zeng et al. 2016</xref>). <italic><tp:taxon-name><tp:taxon-name-part taxon-name-part-type="genus" reg="Retiboletus">Retiboletus</tp:taxon-name-part> <tp:taxon-name-part taxon-name-part-type="species" reg="nigrogriseus">nigrogriseus</tp:taxon-name-part></tp:taxon-name></italic> has a black to gray pileus, white to grayish white hymenophore, white to olivaceous contex in the stipe and much smaller basidiospores 8–10.5 × 3.5–4.5 μm. <italic><tp:taxon-name><tp:taxon-name-part taxon-name-part-type="genus" reg="Retiboletus">Retiboletus</tp:taxon-name-part> <tp:taxon-name-part taxon-name-part-type="species" reg="nigerrimus">nigerrimus</tp:taxon-name-part></tp:taxon-name></italic>, originally described from Papua New Guinea, has a pileus with a distinctive blue tinge, a context lemon yellow in pileus and orange in the base of stipe and longer and narrower basidiospores 11.5–14.5 × 3.6–4.6 μm (<xref ref-type="bibr" rid="B5">Heim 1963</xref>).</p><p>Nine species of <italic><tp:taxon-name><tp:taxon-name-part taxon-name-part-type="genus" reg="Retiboletus">Retiboletus</tp:taxon-name-part></tp:taxon-name></italic> were recorded from China, including two new species described herein. For the convenience of identification, a key to the species in China is given below.</p></tp:treatment-sec><tp:treatment-sec><!--Section generated to contain objects referenced in tp:taxon-treatment.--><fig id="F2" position="float" orientation="portrait"><object-id xmlns:xlink="http://www.w3.org/1999/xlink" content-type="doi" xlink:type="simple">10.3897/mycokeys.67.51020.figure2</object-id><object-id xmlns:xlink="http://www.w3.org/1999/xlink" content-type="arpha" xlink:type="simple">AE958521-4D36-5263-9D83-E410890377E2</object-id><label>Figure 2.</label><caption><p>Habitat of the new <italic><tp:taxon-name><tp:taxon-name-part taxon-name-part-type="genus" reg="Retiboletus">Retiboletus</tp:taxon-name-part></tp:taxon-name></italic> species. <bold>a–c</bold><italic><tp:taxon-name><tp:taxon-name-part taxon-name-part-type="genus" reg="Retiboletus">R.</tp:taxon-name-part> <tp:taxon-name-part taxon-name-part-type="species" reg="ater">ater</tp:taxon-name-part></tp:taxon-name></italic> (from <named-content xmlns:xlink="http://www.w3.org/1999/xlink" content-type="dwc:institutional_code" xlink:type="simple">KUN</named-content>-HKAS 56069) <bold>d–f</bold><italic><tp:taxon-name><tp:taxon-name-part taxon-name-part-type="genus" reg="Retiboletus">R.</tp:taxon-name-part> <tp:taxon-name-part taxon-name-part-type="species" reg="sinogriseus">sinogriseus</tp:taxon-name-part></tp:taxon-name></italic> (<bold>d</bold> from <named-content xmlns:xlink="http://www.w3.org/1999/xlink" content-type="dwc:institutional_code" xlink:type="simple">KUN</named-content>-HKAS 91288 <bold>e–f</bold> from <named-content xmlns:xlink="http://www.w3.org/1999/xlink" content-type="dwc:institutional_code" xlink:type="simple">KUN</named-content>-HKAS 91286).</p></caption><graphic xmlns:xlink="http://www.w3.org/1999/xlink" xlink:href="mycokeys-67-033-g002.jpg" position="float" orientation="portrait" xlink:type="simple" id="oo_409844.jpg"><uri content-type="original_file" xlink:type="simple">https://binary.pensoft.net/fig/409844</uri></graphic></fig><fig id="F1" position="float" orientation="portrait"><object-id xmlns:xlink="http://www.w3.org/1999/xlink" content-type="doi" xlink:type="simple">10.3897/mycokeys.67.51020.figure1</object-id><object-id xmlns:xlink="http://www.w3.org/1999/xlink" content-type="arpha" xlink:type="simple">E1ADA1EA-E250-5336-9568-302EC59F4A74</object-id><label>Figure 1.</label><caption><p>Maximum likelihood phylogenetic tree of <italic><tp:taxon-name><tp:taxon-name-part taxon-name-part-type="genus" reg="Retiboletus">Retiboletus</tp:taxon-name-part></tp:taxon-name></italic> inferred from the combined nuclear dataset (<abbrev xmlns:xlink="http://www.w3.org/1999/xlink" xlink:title="nuclear ribosomal large subunit" id="ABBRID0E4YAG" xlink:type="simple">nrLSU</abbrev> + <abbrev xmlns:xlink="http://www.w3.org/1999/xlink" xlink:title="translation elongation factor 1-α" id="ABBRID0EBZAG" xlink:type="simple">TEF1-α</abbrev>). Bootstrap frequencies (&gt; 50%) are shown above supported branches. Newly sequenced collections are boldfaced in black. Species vouchers are provided after the species name.</p></caption><graphic xmlns:xlink="http://www.w3.org/1999/xlink" xlink:href="mycokeys-67-033-g001.jpg" position="float" orientation="portrait" xlink:type="simple" id="oo_409843.jpg"><uri content-type="original_file" xlink:type="simple">https://binary.pensoft.net/fig/409843</uri></graphic></fig></tp:treatment-sec><ref-list><ref id="B8"><mixed-citation xmlns:xlink="http://www.w3.org/1999/xlink" xlink:type="simple"><person-group><name name-style="western"><surname>Singer</surname><given-names>R</given-names></name></person-group> (<year>1947</year>) <article-title>The <tp:taxon-name><tp:taxon-name-part taxon-name-part-type="subfamily">Boletoideae</tp:taxon-name-part></tp:taxon-name> of Florida with notes on extralimital species III.</article-title><source>American Midland Naturalist</source><volume>37</volume>: <fpage>1</fpage>–<lpage>135</lpage>. <ext-link xlink:type="simple" ext-link-type="doi" xlink:href="10.2307/2421647">https://doi.org/10.2307/2421647</ext-link></mixed-citation></ref><ref id="B9"><mixed-citation xmlns:xlink="http://www.w3.org/1999/xlink" xlink:type="simple"><person-group><name name-style="western"><surname>Smith</surname><given-names>AH</given-names></name><name name-style="western"><surname>Thiers</surname><given-names>HD</given-names></name></person-group> (<year>1971</year>) The boletes of Michigan. University of Michigan Press, Ann Arbor, 1–428.</mixed-citation></ref><ref id="B7"><mixed-citation xmlns:xlink="http://www.w3.org/1999/xlink" xlink:type="simple"><person-group><name name-style="western"><surname>Ortiz-Santana</surname><given-names>B</given-names></name><name name-style="western"><surname>Lodge</surname><given-names>DJ</given-names></name><name name-style="western"><surname>Baroni</surname><given-names>TJ</given-names></name><name name-style="western"><surname>Both</surname><given-names>EE</given-names></name></person-group> (<year>2007</year>) <article-title>Boletes from Belize and the Dominican Republic.</article-title><source>Fungal Diversity</source><volume>27</volume>: <fpage>247</fpage>–<lpage>416</lpage>.</mixed-citation></ref><ref id="B14"><mixed-citation xmlns:xlink="http://www.w3.org/1999/xlink" xlink:type="simple"><person-group><name name-style="western"><surname>Zeng</surname><given-names>NK</given-names></name><name name-style="western"><surname>Liang</surname><given-names>ZQ</given-names></name><name name-style="western"><surname>Wu</surname><given-names>G</given-names></name><name name-style="western"><surname>Li</surname><given-names>YC</given-names></name><name name-style="western"><surname>Yang</surname><given-names>ZL</given-names></name><name name-style="western"><surname>Liang</surname><given-names>ZQ</given-names></name></person-group> (<year>2016</year>) <article-title>The genus <italic><tp:taxon-name><tp:taxon-name-part taxon-name-part-type="genus">Retiboletus</tp:taxon-name-part></tp:taxon-name></italic> in China.</article-title><source>Mycologia</source><volume>108</volume>: <fpage>363</fpage>–<lpage>380</lpage>. <ext-link xlink:type="simple" ext-link-type="doi" xlink:href="10.3852/15-072">https://doi.org/10.3852/15-072</ext-link></mixed-citation></ref><ref id="B5"><mixed-citation xmlns:xlink="http://www.w3.org/1999/xlink" xlink:type="simple"><person-group><name name-style="western"><surname>Heim</surname><given-names>R</given-names></name></person-group> (<year>1963</year>) <article-title>Diagnoses latines des espèces de champignons, ou nonda associés à la folie du komugl tai et dundaal.</article-title><source>Revue mycologique</source><volume>28</volume>: <fpage>277</fpage>–<lpage>283</lpage>.</mixed-citation></ref></ref-list></tp:taxon-treatment>
